# Supplementary material for: Differentiation of glioblastoma multiforme, metastases and primary central nervous system lymphomas using multiparametric perfusion and diffusion MR imaging of a tumor core and a peritumoral zone—Searching for a practical approach
Source: PLoS One. 2018 Jan 17;13(1):e0191341. doi: 10.1371/journal.pone.0191341 (PMC5771619; doi:10.1371/journal.pone.0191341)
Supplement: S1 Table — (XLSX) [file pone.0191341.s001.xlsx]

## Sheet: Arkusz1
Working set
		Tumor core									Peritumoral zone
	Tumor type	mean rCBV	max rCBV	mean rPH	max rPH	mean rPSR	max rPSR	mean ADC	min ADC		mean rCBV	max rCBV	mean rPH	max rPH	mean rPSR	max rPSR	mean ADC	min ADC
1	metastasis	1.90	3.32	1.54	3.11	1.57	1.57	0.92	0.66		0.38	0.57	0.67	0.97	1.48	1.76	1.60	1.30
2	metastasis	1.95	3.95	2.24	5.01	1.37	1.39	0.76	0.59		0.58	0.92	1.26	1.72	1.04	2.58	1.60	1.24
3	metastasis	1.86	5.58	1.89	3.33	1.47	1.47	1.12	0.70		0.56	0.83	1.18	1.70	1.09	1.12	1.34	1.08
4	metastasis	10.98	17.91	5.36	10.33	0.50	0.59	1.20	1.00		0.35	0.78	0.52	0.88	1.58	1.62	1.52	1.32
5	metastasis	6.87	15.77	6.34	12.16	1.25	1.36	0.85	0.59		0.54	0.72	1.37	1.61	1.11	1.14	1.50	1.29
6	metastasis	1.80	2.50	2.60	3.45	0.86	0.89	1.00	0.87		0.55	0.86	1.45	2.05	1.31	1.31	1.16	1.00
7	metastasis	2.59	4.41	1.80	6.92	0.85	0.85	1.22	0.86		0.39	0.58	1.45	2.08	1.42	1.85	1.65	1.29
8	metastasis	3.26	5.23	2.74	3.86	0.65	0.67	1.18	0.90		0.60	0.98	1.05	1.74	1.02	1.17	1.45	1.16
9	metastasis	2.85	4.23	2.90	3.12	0.71	0.72	1.22	0.90		0.39	0.53	0.86	1.08	1.15	1.28	1.59	1.35
10	metastasis	2.87	4.39	2.05	3.65	0.80	0.82	0.89	0.56		0.37	0.62	1.24	1.50	1.16	1.43	1.79	1.48
11	metastasis	2.81	5.61	2.11	3.88	0.70	1.09	1.34	0.92		0.60	0.90	0.88	1.52	0.89	1.32	1.60	1.30
12	metastasis	2.69	4.58	1.54	3.23	1.70	1.99	1.23	0.89		0.45	0.60	0.93	1.81	1.54	1.85	1.58	1.25
13	metastasis	14.88	18.76	8.88	10.56	3.50	3.50	1.23	1.18		0.60	0.80	1.77	2.71	1.29	1.31	1.77	1.38
14	metastasis	2.52	4.87	2.66	3.96	1.15	1.23	0.73	0.46		0.57	0.87	0.66	0.75	1.22	1.34	1.61	1.16
15	metastasis	5.60	10.46	3.85	5.32	1.00	1.05	0.78	0.49		0.77	0.90	0.78	1.78	0.91	1.33	1.67	1.34
16	metastasis	2.91	5.39	1.65	2.97	1.39	1.83	1.00	0.84		0.77	0.90	1.25	1.58	0.99	1.07	1.53	1.44
17	metastasis	2.85	4.91	1.79	2.57	1.00	1.13	0.86	0.65		0.48	0.65	0.98	1.21	1.20	1.23	1.75	1.46
18	metastasis	1.82	4.92	2.33	4.89	1.39	1.58	1.08	0.80		0.60	0.81	0.93	2.39	1.34	1.62	1.53	1.48
19	metastasis	3.56	6.09	2.44	3.56	1.32	1.45	0.79	0.48		0.59	0.88	0.43	0.66	1.34	1.43	1.69	1.32
20	metastasis	13.31	17.74	6.36	8.70	0.70	0.79	1.11	0.89		0.77	0.98	0.57	0.76	1.06	1.07	1.70	1.47
1	GBM	1.48	2.09	1.59	1.76	1.16	1.16	0.90	0.83		0.96	2.25	1.40	2.81	1.10	1.28	1.02	0.78
2	GBM	1.97	4.97	2.19	5.42	0.80	0.96	0.94	0.72		1.07	2.72	1.66	3.82	0.81	1.16	1.28	0.87
3	GBM	2.64	5.60	2.02	4.30	1.18	1.27	1.03	0.67		0.74	1.69	1.07	1.74	1.38	1.50	1.48	0.99
4	GBM	2.90	8.43	2.41	5.25	1.28	1.32	1.01	0.73		0.76	2.00	1.22	2.81	1.18	1.38	1.22	0.65
5	GBM	2.55	4.93	2.62	4.39	1.28	1.35	0.91	0.81		0.59	0.80	0.94	1.30	1.62	1.99	1.64	1.36
6	GBM	2.60	6.59	2.45	5.28	0.98	1.05	0.69	0.52		1.12	1.24	0.62	0.76	1.23	1.59	1.76	1.35
7	GBM	1.11	2.46	1.26	1.27	2.08	2.73	1.47	1.13		0.99	2.25	1.56	2.48	1.52	1.90	1.36	0.88
8	GBM	2.03	3.01	1.73	2.10	0.85	0.87	0.88	0.69		1.27	1.82	1.46	2.36	0.89	1.12	1.44	0.95
9	GBM	2.66	4.42	2.66	4.80	1.07	1.25	1.07	0.69		1.78	3.75	1.56	2.67	0.98	1.09	0.99	0.62
10	GBM	2.70	5.88	2.17	3.29	1.39	1.54	1.03	0.76		0.79	1.87	0.98	1.50	1.49	1.62	1.53	1.06
11	GBM	3.42	7.93	3.34	6.63	1.18	1.36	1.04	0.65		0.87	2.27	1.53	3.84	1.27	1.55	1.70	1.32
12	GBM	3.84	12.58	2.39	6.80	1.23	1.24	0.83	0.47		0.56	1.74	1.08	2.28	1.10	1.34	1.49	0.76
13	GBM	3.04	5.33	2.51	3.28	1.22	1.56	1.00	0.80		0.57	0.70	1.23	1.27	0.76	1.05	1.77	1.50
14	GBM	1.95	4.02	2.10	4.42	0.79	1.02	1.12	0.64		1.15	2.52	1.66	2.41	1.31	1.71	1.36	0.60
15	GBM	2.10	4.34	1.85	4.78	1.23	1.54	1.18	0.65		1.22	2.95	0.97	2.10	0.83	0.90	1.69	1.30
16	GBM	2.81	9.55	2.62	7.54	1.33	1.53	1.19	0.80		0.63	1.06	0.59	1.00	1.03	1.42	1.87	1.62
17	GBM	6.89	19.30	5.37	10.01	1.20	1.26	1.03	0.57		1.34	2.68	0.97	2.20	0.99	1.04	1.56	1.10
18	GBM	5.93	14.22	6.45	12.39	0.96	1.03	1.18	0.93		1.21	2.52	1.07	1.79	1.42	2.19	1.90	1.60
19	GBM	5.64	15.21	4.26	6.52	0.85	0.93	0.81	0.62		1.89	2.63	1.81	2.07	0.97	1.10	1.14	1.08
20	GBM	3.74	12.22	3.84	10.88	1.30	1.41	1.01	0.74		1.54	2.01	1.96	3.13	1.07	1.13	1.32	1.09
1	PCNSL	1.12	2.18	0.99	1.97	1.22	1.24	0.75	0.74
2	PCNSL	0.71	1.20	1.31	2.39	2.55	2.56	0.58	0.47
3	PCNSL	1.38	2.12	2.40	3.69	1.45	1.46	1.04	0.82
4	PCNSL	0.72	1.02	1.20	1.59	1.55	1.80	0.57	0.42
5	PCNSL	0.40	0.83	0.99	1.30	1.95	2.11	0.76	0.47
6	PCNSL	0.45	0.52	0.74	1.10	1.48	1.54	0.81	0.56
7	PCNSL	0.91	1.85	0.83	1.14	1.47	2.43	0.81	0.67
8	PCNSL	0.53	1.70	0.97	1.76	2.49	3.95	0.59	0.52
9	PCNSL	0.53	0.87	0.80	1.85	3.24	3.25	0.96	0.73
10	PCNSL	0.31	0.44	1.05	1.29	1.95	2.10	0.65	0.56
11	PCNSL	1.41	1.65	1.43	1.89	1.31	1.51	0.65	0.54
12	PCNSL	1.12	2.17	1.49	3.01	1.49	1.67	0.79	0.51
13	PCNSL	0.93	1.04	1.32	1.70	1.23	1.29	0.65	0.40
14	PCNSL	0.43	0.79	0.84	0.86	3.78	5.83	0.67	0.51
15	PCNSL	1.06	1.66	0.98	1.62	2.12	2.12	0.80	0.57
16	PCNSL	0.81	1.11	1.22	1.41	1.50	1.85	0.69	0.62
